# Supplementary material for: Mercury-Induced Oxidative Stress Response in Benthic Foraminifera: An In Vivo Experiment on Amphistegina lessonii
Source: Biology (Basel). 2022 Jun 24;11(7):960. doi: 10.3390/biology11070960 (PMC9312061; doi:10.3390/biology11070960)
Supplement: Supplementary file 1 [file biology-11-00960-s001.zip › Table S1.xlsx]

## Sheet: Foglio1
		Table S1
		SOD		GSH		GST		GSR		GPx		Se-GPx
		CTRL	Hg	CTRL	Hg	CTRL	Hg	CTRL	Hg	CTRL	Hg	CTRL	Hg
		U SOD/mg protein		µg GSH/mg protein		nmol/mg protein		nmol/mg protein		nmol/mg protein		nmol/mg protein
		10.5263	27	18.496	1.68	3.51562	23.1771	4.6371	10.8871	12.0968	22.4798	3.72984	69.7581
		8.41	26.12	19.32	1.74109	2.9	22.12	3.88	11.12	10.32	23.07	2.86	64.22
		9.21	27.63	17.4109	1.40727	3.3	24.15	4.22	10.65	11.25	23.75	4.52	68.88
		9.89	29.19	17.7316	1.8	3.13	25.27	3.87	10.88	10.36	20.18	3.53	73.12
		5.2	20.07	18.01	1.596	3.41	23.8	4.18	11.37	12.67	25.1	3.91	79.35
	mean	8.64526	26	18.1917	1.64487	3.25112	23.6954	4.15742	10.9774	11.3393	22.916	3.70597	71.0716
	dev.stan	2.08158	3.50044	0.744974	0.152806	0.242668	1.16696	0.313882	0.273505	1.04289	1.81418	0.602369	5.61695
