# Supplementary material for: Mercury-Induced Oxidative Stress Response in Benthic Foraminifera: An In Vivo Experiment on Amphistegina lessonii
Source: Biology (Basel). 2022 Jun 24;11(7):960. doi: 10.3390/biology11070960 (PMC9312061; doi:10.3390/biology11070960)
Supplement: Supplementary file 1 [file biology-11-00960-s001.zip › Table S2.xlsx]

## Sheet: Foglio1
			Table S2
			CTRL	Hg	CTRL	Hg
			p-p38		HSP
			1.01	2.12	1.03	1.4
			1.12	2.28	0.94	1.31
			0.95	1.81	1.02	1.35
			0.98	1.95	0.91	1.26
			1.15	2.21	1.01	1.34
		mean	1.042	2.074	0.982	1.332
		dev.stan	0.0881476	0.192432	0.0535724	0.051672
